# Supplementary material for: A Paper-Based Biomimetic Sensing Device for the Discrimination of Original and Fraudulent Cigarette Brands Using Mixtures of MoS2 Quantum Dots and Organic Dyes
Source: Biosensors (Basel). 2023 Jul 4;13(7):705. doi: 10.3390/bios13070705 (PMC10377080; doi:10.3390/bios13070705)
Supplement: Supplementary file 1 [file biosensors-13-00705-s001.zip]

Archive with 1 entries (1 files):
- biosensors-2426871-supplementary.pdf
